# Supplementary material for: Exploring the Autistic Brain: A Systematic Review of Diffusion Tensor Imaging Studies on Neural Connectivity in Autism Spectrum Disorder
Source: Brain Sci. 2025 Jul 31;15(8):824. doi: 10.3390/brainsci15080824 (PMC12384897; doi:10.3390/brainsci15080824)
Supplement: Supplementary file 1 [file brainsci-15-00824-s001.zip]

Archive with 1 entries (1 files):
- brainsci-3729157-supplementary.pdf
